# Supplementary material for: USP10 deubiquitinates Tau, mediating its aggregation
Source: Cell Death Dis. 2022 Aug 20;13(8):726. doi: 10.1038/s41419-022-05170-4 (PMC9392799; doi:10.1038/s41419-022-05170-4)
Supplement: Supplementary file 9 — Supplementary Table S3 [file 41419_2022_5170_MOESM9_ESM.xlsx]

## Sheet: Proteins
Accession	Gene Symbol	Score Sequest HT: Sequest HT
P60710	Actb	363.83
Q7TMM9	Tubb2a	241.44
P68372	Tubb4b	237.26
Q9CWF2	Tubb2b	235.08
Q9D6F9	Tubb4a	226.13
P99024	Tubb5	223.55
Q9ERD7	Tubb3	169.03
P68134	Acta1	162.62
P68369	Tuba1a	162.43
P68368	Tuba4a	161.05
P16858	Gapdh; Gm20899; LOC100042025; Gapdh-ps15; Gm12033	146.33
P68373	Tuba1c	145.76
O88935	Syn1	141.46
O35927	Ctnnd2	138.25
Q6PIC6	Atp1a3	136.16
Q6PH08	Erc2	123.92
O08553	Dpysl2	118.11
P11798	Camk2a	112.58
P63017	Hspa8	106.8
P61979	Hnrnpk	104.4
Q7TSJ2	Map6; Mtap6	103.69
P56480	Atp5b	102.77
Q8VIJ6	Sfpq	99.81
O88737	Bsn	97.52
P28652	Camk2b	91.62
P16330	Cnp	87.32
P52479	Usp10	86.65
P97379	G3bp2	85.32
Q68FF6	Git1	84.6
O55125	Nipsnap1	84.53
Q03265	Atp5a1	83.82
Q64332	Syn2	83.31
O08599	Stxbp1	82.23
Q8CI94	Pygb	77.21
Q68FD5	Cltc	76.77
P46460	Nsf	76.36
Q60932	Vdac1	72.65
O88569	Hnrnpa2b1	72.62
Q9QXS6	Dbn1	72.5
Q8K310	Matr3	71.31
Q91VR5	Ddx1	67.23
O35737	Hnrnph1	66.43
Q922U2	Krt5	66.4
P39053	Dnm1	64.92
P29341	Pabpc1	63.6
Q8BFZ3	Actbl2	62.35
F6SEU4	Syngap1	58.29
Q8K2B3	Sdha	58.28
Q6PIE5	Atp1a2	57.4
Q9QWI6	Srcin1	57
P01864	Ighg2a	55.27
P16546	Spna2; Sptan1	53.87
Q99LF4	D10Wsu52e; Rtcb	52.92
P52480	Pkm	52.76
P70333	Hnrnph2	51.31
Q9QYR6	Map1a; Mtap1a	50.32
P12960	Cntn1	50.08
P47754	Capza2	50.06
Q8VDN2	Atp1a1	49.62
P01837		49.16
Q61545	Ewsr1	49.02
P56959	Fus	48.66
Q62108	Dlg4	48.38
Q61781	Krt14	48.3
P49312	Hnrnpa1	46.03
P04104	Krt1	45.32
Q99KI0	Aco2	45.18
P05064	Aldoa	43.9
Q9Z1G4	Atp6v0a1	43.86
Q8BG05	Hnrnpa3	43.85
Q9ES28	Arhgef7	43.67
P43006	Slc1a2	43.48
P02535	Krt10	43.35
P18872	Gnao1	43.25
Q62167	Ddx3x	42.89
Q8VDM6	Hnrnpul1	41.81
P11499	Hsp90ab1	41.54
Q9ERE2	Krt81	40.88
Q91VD9	Ndufs1	39.99
O55126	Gbas; Nipsnap2	39.45
P08249	Mdh2	39.06
P28660	Nckap1	38.81
Q91XV3	Basp1	38.76
Q8BH59	Slc25a12	38.65
P47708	Rph3a	38.58
Q62095	Ddx3y	38.54
P48962	Slc25a4	38.47
Q8CAQ8	Immt	38.45
P04370	Mbp	38.28
Q61414	Krt15	38.27
Q60598	Cttn	37.64
Q3UHL1	Camkv	37.39
P01867	Ighg2b	37.39
P01831	Thy1	37.25
P50446	Krt6a	37.25
Q9EPU0	Upf1	37.09
Q923T9	Camk2g	37.05
P62482	Kcnab2	36.94
P35486	Pdha1	36.62
Q6IFX2	Krt42	36.6
Q9Z2T6	Krt85	36.03
P50516	Atp6v1a	35.83
Q99LC3	Ndufa10	35.4
P01869	Ighg1	35.39
Q61656	Ddx5	35.03
Q6R891	Ppp1r9b	34.76
P07724	Alb	34.7
P97315	Csrp1	34.7
Q99K48	Nono	34.51
Q8JZQ9	Eif3b	34.3
Q9R0H5	Krt71	33.68
Q8BH44	Coro2b	33.6
P63011	Rab3a	33.51
Q04447	Ckb	32.94
Q8CBW3	Abi1	32.89
Q8VED5	Krt79	32.59
P07901	Hsp90aa1	32.49
P17427	Ap2a2	32.15
Q8CJG0	Ago2; Eif2c2	32.06
P63318	Prkcg	32.03
Q91YT0	Ndufv1	32.01
O55131	Sept7	32
Q9CQF3	Nudt21	31.43
Q60931	Vdac3	31.39
Q3TTY5	Krt2	31.2
Q80VD1	Fam98b	30.78
P51881	Slc25a5	30.73
P19783	Cox4i1	30.65
P62874	Gnb1	30.42
P17182	Eno1; Gm5506; Eno1b	30.21
Q02248	Ctnnb1	29.72
Q02105	C1qc	29.3
P47857	Pfkm	29
P63085	Mapk1	28.83
P14094	Atp1b1	28.82
Q60930	Vdac2	28.77
P51174	Acadl	28.69
P20357	Map2; Mtap2	28.52
Q9DB77	Uqcrc2	28.46
P10126	Eef1a1; LOC101056619	28.27
Q7TMK9	Syncrip	28.12
Q61765	Krt31	28.07
Q6PHZ2	Camk2d	28.07
Q9WUM5	Suclg1	28
Q80X50	Ubap2l	27.87
P62814	Atp6v1b2	27.77
P57780	Actn4	27.74
Q9QYX7	Pclo	27.71
Q9Z2K1	Krt16	27.37
Q8BSS9	Ppfia2	27.11
Q8BTV2	Cpsf7	26.99
P62259	Ywhae	26.81
Q9EQZ6	Rapgef4	26.77
O08749	Dld	26.74
Q91V41	Rab14	26.6
Q9Z2Y3	Homer1	26.57
P97427	Crmp1	26.14
Q61879	Myh10	25.92
Q8BVE3	Atp6v1h	25.82
P23242	Gja1	25.8
P62823	Rab3c	25.64
Q61553	Fscn1	25.61
Q9EPJ9	Arfgap1	25.15
Q9DCJ5	Ndufa8	25.09
Q9R0Q6	Arpc1a	25.02
Q5SQX6	Cyfip2	24.64
P17710	Hk1	24.47
P16125	Ldhb	24.42
Q91WJ8	Fubp1	24.38
Q7TPR4	Actn1	24.32
P35922	Fmr1	23.67
P62806	Hist4h4; Hist1h4a; Hist1h4k; Hist1h4c; Hist1h4i; Hist1h4n; Hist1h4h; Hist1h4f; Hist1h4j; Hist1h4b; Hist1h4m; Hist1h4d; Hist2h4; LOC100862646; LOC102641229	23.6
P14106	C1qb	23.35
P47757	Capzb	23.2
P61264	Stx1b	23.2
P63328	Ppp3ca	23.16
Q9DBG3	Ap2b1	23.15
Q99JY9	Actr3	23.02
P26443	Glud1	22.56
Q9WVR4	Fxr2	22.54
Q6PDG5	Smarcc2	22.52
P62880	Gnb2	22.33
Q9Z2Q6	Sept5	22.22
P05202	Got2	22.06
Q02257	Jup	22.05
Q9CZ13	Uqcrc1	21.98
P46096	Syt1	21.77
P62908	Rps3	21.76
P56564	Slc1a3	21.75
Q3U0V1	Khsrp	21.48
P17426	Ap2a1	21.39
Q9Z0E0	Ncdn	21.27
P62631	Eef1a2	21.23
O88342	Wdr1	21.17
P35802	Gpm6a	20.92
Q8BLK3	Lsamp	20.91
P13020	Gsn	20.89
Q91WD5	Ndufs2	20.74
Q8K0Y2	Krt33a	20.71
P63087	Ppp1cc; Gm5601	20.41
P62137	Ppp1ca	20.41
Q9D8E6	Rpl4	20.36
Q99NE5	Rims1	20.19
P62141	Ppp1cb	20.14
P05201	Got1	20.12
Q80TE7	Lrrc7	20.09
Q61584	Fxr1	19.98
P63038	Hspd1	19.92
Q501J6	Ddx17	19.87
Q60865	Caprin1	19.59
P13595	Ncam1	19.43
P17751	Tpi1	19.41
Q99LC5	Etfa	19.28
P63101	Ywhaz	19.27
Q6NVF9	Cpsf6	19.14
P30275	Ckmt1	19.06
Q9R0N7	Syt7	18.96
Q99M73	Krt84	18.92
P68040	Gnb2l1; Rack1	18.9
P08752	Gnai2	18.89
P53395	Dbt	18.6
Q6P9K8	Caskin1	18.57
Q60749	Khdrbs1	18.48
P01942	Hba-a1; Hba-a2	18.48
P84091	Ap2m1	18.44
Q9EQC5	Scyl1	18.26
P61027	Rab10	18.25
P60879	Snap25	18.13
P97300	Nptn	18.08
Q8K0S0	Phyhip	17.85
P06330	IghmAC38.205.12	17.83
P42669	Pura	17.81
P61161	Actr2	17.79
Q9WUB3	Pygm	17.79
P10637	Mapt	17.75
P02088	Hbb-b1; Beta-s; Hbb-bs; Hbb-bt	17.52
D3Z7P3	Gls	17.43
Q8C1B7	Sept11	17.36
P05063	Aldoc	17.35
Q9WV92	Epb4.1l3; Epb41l3	17.3
P20029	Hspa5	17.25
P14152	Mdh1	17.24
Q9Z140	Cpne6	17.24
P70296	Pebp1	17.24
Q6IME9	Krt72; Krt72-ps	17.1
Q8K0U4	Hspa12a	17.07
Q3THE2	Myl12b	16.92
P0DP27	Calm3; Calm1; Calm2	16.84
Q8CJF9	Ago3; Eif2c3	16.82
Q80SW1	Ahcyl1	16.82
P23116	Eif3a	16.81
Q9JIS5	Sv2a	16.63
Q9Z130	Hnrnpdl; Hnrnpdl1; Hnrpdl	16.55
Q64436	Atp4a	16.49
Q9JLM8	Dclk1	16.47
Q8CJG1	Ago1; Eif2c1	16.27
P09411	Pgk1	16.26
P98086	C1qa	16.19
P18760	Cfl1	16.15
Q8VEK3	Hnrnpu	16.09
Q9DBJ1	Pgam1	16.09
P14873	Map1b; Mtap1b	15.92
O70133	Dhx9	15.89
Q61644	Pacsin1	15.87
Q8R5H6	Wasf1	15.86
P06151	Ldha	15.82
Q60597	Ogdh	15.76
Q62188	Dpysl3	15.7
Q8VEM8	Slc25a3	15.69
Q9QZD9	Eif3i	15.42
P30999	Ctnnd1	15.41
Q8R081	Hnrnpl	15.37
Q68FL4	Ahcyl2	15.32
B2RSH2	Gnai1	15.23
Q9JKK7	Tmod2	15.21
Q3TJZ6	Fam98a	15.21
Q8BJH1	Fam164a; Zc2hc1a	15.19
Q9R1T4	Sept6	15.14
Q99104	Myo5a	15.05
Q01405	Sec23a	15.02
Q8BMF4	Dlat	14.93
Q9JM52	Mink1	14.88
Q9DB20	Atp5o; LOC100047429; LOC102641678	14.85
Q99MR6	Srrt	14.8
P12970	Rpl7a	14.79
Q9D051	Pdhb	14.75
Q8BFR5	Tufm	14.72
Q6PDM2	Srsf1; LOC102641923	14.63
Q8QZT1	Acat1	14.61
P14869	Rplp0	14.6
Q9Z0U1	Tjp2	14.41
Q05920	Pcx	14.34
Q9CX86	Hnrnpa0	14.34
Q00PI9	Hnrnpul2	14.13
Q91VR2	Atp5c1	14.09
P17742	Ppia	14.02
Q8R071	Itpka	13.76
Q9CXY6	Ilf2	13.66
P62242	Rps8; Gm15501	13.65
P04925	Prnp	13.64
P48453	Ppp3cb	13.62
P12382	Pfkl	13.57
P62821	Rab1; Rab1a	13.53
O70305	Atxn2	13.45
P35700	Prdx1	13.44
P68510	Ywhah	13.43
Q9JLQ2	Git2	13.41
B9EJA2	Cttnbp2	13.34
P62484	Abi2	13.34
Q62261	Spnb2; Sptbn1	13.33
P62889	Rpl30; Rpl30-ps8; Gm12191	13.19
A2ASS6	Ttn	13.16
Q60668	Hnrnpd	13.16
P51863	Atp6v0d1	13.06
Q7TMF3	Ndufa12	12.85
P17183	Eno2	12.82
Q61036	Pak3	12.67
P62881	Gnb5	12.56
P47753	Capza1	12.54
Q76MZ3	Ppp2r1a	12.36
Q80U40	Rimbp2	12.33
Q8VHI6	Wasf3	12.26
P28740	Kif2a	12.23
Q6ZQ58	Larp1	12.16
Q05512	Mark2	12.12
Q91V61	Sfxn3	12.02
Q9JI91	Actn2	12
P31938	Map2k1	11.86
E9Q557	Dsp	11.8
Q3UHJ0	Aak1	11.64
Q61696	Hspa1a; Hspa1b	11.64
P62984	Uba52; Gm11808	11.57
Q8BP47	Nars	11.55
Q60605	Myl6	11.55
Q9WUM4	Coro1c	11.51
Q9QYC0	Add1	11.49
O08532	Cacna2d1	11.47
Q99MR0	Actl6b	11.38
P55088	Aqp4	11.37
Q8CHH9	Sept8	11.33
P97855	G3bp1	11.32
P53026	Rpl10a	11.31
P38647	Hspa9	11.29
Q6A0A9	Fam120a	11.24
P01843	LOC433053	11.19
P35279	Rab6a	11.17
O35129	Phb2	11.15
P97351	Rps3a; Rps3a1	11.1
P70404	Idh3g	11.06
Q9Z1D1	Eif3g	11.05
Q60737	Csnk2a1	11.01
Q8C3F2	Fam120c	10.99
Q60899	Elavl2	10.95
Q9CPR4	Rpl17	10.93
O55143	Atp2a2	10.92
P46425	Gstp2	10.8
Q8R326	Pspc1	10.79
Q8VD37	Sgip1	10.7
Q8BGD9	Eif4b	10.61
Q99PU8	Dhx30	10.47
Q62277	Syp	10.34
Q497I4	Krt35	10.33
Q9WV02	Rbmx	10.33
Q7TQF7	Amph	10.23
P61021	Rab5b	10.23
Q9CR68	Uqcrfs1	10.23
G5E829	Atp2b1	10.12
P15105	Glul	10.01
Q02053	Uba1	9.9
Q9D6M3	Slc25a22	9.79
P47911	Rpl6	9.76
P06745	Gpi1	9.76
Q99020	Hnrnpab	9.74
Q791V5	Mtch2	9.74
P58252	Eef2	9.71
Q9CQV8	Ywhab	9.67
Q6P1F6	Ppp2r2a	9.66
Q9ESN6	Trim2	9.66
Q8K1M6	Dnm1l	9.6
P60469	Ppfia3	9.59
P10852	Slc3a2	9.57
Q9R0P3	Esd	9.38
O35098	Dpysl4	9.34
Q8K4L3	Svil	9.34
P50396	Gdi1	9.32
Q5DU14	Myo16	9.27
Q9EQH3	Vps35	9.19
Q99PJ0	Ntm	9.18
Q8BX22	Sall4	9.11
Q8CI61	Bag4	9.1
P28663	Napb	9.05
Q01853	Vcp	9.03
P60867	Rps20	8.97
O09167	Rpl21	8.96
Q5U3K5	Rabl6	8.95
O35286	Dhx15	8.92
O54941	Smarce1	8.91
Q9CZU6	Cs	8.84
P61205	Arf3	8.83
Q8CGY8	Ogt	8.8
P40124	Cap1	8.8
P83510	Tnik	8.68
Q9Z2X1	Hnrnpf	8.62
P09671	Sod2	8.6
Q3TXX4	Slc17a7	8.6
Q8R3Z5	Cacnb1	8.56
P61982	Ywhag	8.56
B5TVM2	Ildr2	8.5
Q80Z24	Negr1	8.47
Q3UMR5	Ccdc109a; Mcu	8.4
Q9Z2H5	Epb4.1l1; Epb41l1	8.34
Q9QYB8	Add2	8.28
Q8JZX4	Rbm17	8.24
P18528	Gm16971; Ighv5-4	8.22
Q9CXZ1	Ndufs4	8.2
Q9D6R2	Idh3a	8.18
Q8BG39	Sv2b	8.11
Q99M74	Krt82	8.09
P63094	Gnas	8.05
Q6ZWN5	Rps9	8.03
Q9DC69	Ndufa9	8.03
Q8C0P5	Coro2a	7.99
Q8R0S2	Iqsec1	7.91
P00405	COX2	7.91
Q61701	Elavl4	7.91
P01797		7.82
O54991	Cntnap1	7.76
Q8C0R0	Usp37	7.73
G3XA57	Rab11fip2	7.68
A8E0Y8	Cd101	7.66
P01646	Igkv19-93	7.61
P35438	Grin1	7.54
P60202	Plp1	7.51
P26645	Marcks	7.37
P62702	Rps4x	7.35
Q6NZL0	6330407J23Rik; Soga3	7.33
O54774	Ap3d1	7.29
Q61466	Smarcd1	7.27
P63073	Eif4e	7.26
Q9JJK2	Lancl2	7.17
Q9QYJ0	Dnaja2	7.16
Q9DCT2	Ndufs3	7.14
Q9D2G2	Dlst	7.13
Q8BYK6	Ythdf3	7.11
D3YZP9	Ccdc6	7.1
Q99ME9	Gtpbp4	7.09
Q9WUA3	Pfkp	7.04
Q9Z0H8	Clip2	7.03
P47963	Rpl13	6.99
Q8CHC4	Synj1	6.97
O09111	Ndufb11	6.96
P70175	Dlg3	6.93
P27659	Rpl3	6.93
P97793	Alk	6.91
P46660	Ina	6.86
P00416	COX3	6.81
Q3UHD9	Agap2; LOC105242480	6.8
Q61820	Rasl2-9	6.77
Q7TQI3	Otub1	6.75
Q8CHG7	Rapgef2	6.75
Q9QYG0	Ndrg2	6.72
P68254	Ywhaq; LOC102634437; Gm11226; Ywhaq-ps3; Cdk5rap2	6.69
Q8BUV3	Gphn	6.67
Q99PT1	Arhgdia	6.6
Q61301	Ctnna2	6.6
Q9JIA1	Lgi1	6.59
Q8K4G5	Ablim1	6.58
Q8BIZ1	Anks1b	6.51
P62301	Rps13; Rps13-ps1; LOC102642137	6.5
Q3U0J8	Tbc1d2b	6.48
P50518	Atp6v1e1	6.47
P08551	Nefl	6.47
Q64521	Gpd2	6.46
Q9JJV2	Pfn2	6.45
Q8C7M3	Trim9	6.43
P01635	Igkv12-41	6.42
Q8BKX1	Baiap2	6.42
P18531	Gm16932; Ighv3-6	6.4
Q9ER69	Wtap	6.38
Q9WV76	Ap4b1	6.38
P39447	Tjp1	6.37
Q7TT50	Cdc42bpb	6.35
P31315	Gsx1	6.32
O89112	Lancl1	6.32
Q91VC3	Eif4a3	6.29
O35295	Purb	6.28
Q9JII5	Dazap1	6.27
P10630	Eif4a2	6.26
Q80V03	Adck5	6.17
O70161	Pip5k1c	6.16
Q9D6J5	Ndufb8	6.16
Q8R191	Syngr3	6.13
Q8R001	Mapre2	6.13
P21278	Gna11	6.11
Q7TMF5	Serpina12	6.08
Q5SS00	Zdbf2	6.07
O88643	Pak1	6.05
Q9EQ80	Nif3l1	6.04
Q9JJI8	Rpl38; Rpl38-ps1; Rpl38-ps2	6.02
P43029	Gdf7	5.99
P0C090	Rc3h2	5.97
O35344	Kpna3	5.96
P62754	Rps6-ps4; Rps6; LOC105244208	5.95
Q9DC07	Nebl	5.95
Q9QXY6	Ehd3	5.92
Q80XI3	Eif4g3	5.91
Q5PR73	Diras2	5.83
Q64475	Hist1h2bb	5.83
Q9Z0H3	Smarcb1	5.77
P18525	Ighv5-12	5.76
Q61768	Kif5b	5.73
Q8CIZ8	Vwf	5.7
Q91V14	Slc12a5	5.68
Q8BP67	Rpl24	5.66
Q9CQZ5	Ndufa6	5.64
P0C6F1	Dnah2; Dnahc2	5.64
Q9CXB8	Alpk1	5.64
Q63810	Ppp3r1	5.63
P10166	Mycl; Mycl1	5.57
P70336	Rock2	5.55
Q8BRT1	Clasp2	5.51
Q9QVP9	Ptk2b	5.49
Q8BV57	Ssc5d	5.49
Q9Z1S5	Sept3	5.48
P21279	Gnaq	5.46
Q8BH95	Echs1	5.45
P28738	Kif5c	5.42
P61922	Abat	5.41
Q80YA9	Cnksr2	5.41
Q6WVG3	Kctd12	5.41
Q6ZQ38	Cand1	5.4
Q7TQD2	Tppp	5.4
Q9CQQ7	Atp5f1	5.38
P47738	Aldh2	5.36
Q9R111	Gda	5.35
P62897	Cycs; Gm10053	5.33
Q80TQ2	Cyld	5.32
Q9WUR9	Ak4	5.31
P60487	Pdxp	5.26
Q99JN2	Klhl22	5.24
O08788	Dctn1	5.22
Q61171	Prdx2	5.21
Q4QRL3	Ccdc88b	5.2
P59326	Ythdf1	5.19
P49615	Cdk5	5.14
P16460	Ass1	5.14
P63024	Vamp3	5.13
O70551	Srpk1	5.12
Q8BL65	Ablim2	5.11
Q9JLB9	Pvrl3; Nectin3	5.09
O70589	Cask	5.08
Q8C0L8	Cog5	5.06
P08122	Col4a2	5.02
P62715	Ppp2cb	5
Q8BW22	Ss18l1	4.98
Q80TJ1	Cadps	4.97
Q8BG51	Rhot1	4.96
P08113	Hsp90b1	4.95
Q8BGH2	Samm50	4.92
Q64518	Atp2a3	4.91
Q3UZZ6	Sult1d1	4.89
P62270	Rps18	4.88
P46638	Rab11b	4.84
P01872	Ighm	4.84
Q0VBF8	6330403A02Rik; Stum	4.81
Q6PER3	Mapre3	4.79
Q14BI7	Tdrd9	4.78
P61164	Actr1a	4.76
Q9WTL2	Rab25	4.75
Q61081	Cdc37	4.74
Q6PHN1	Ccdc57	4.73
Q6PFD5	Dlgap3	4.73
Q810A7	Ddx42	4.7
Q91VN4	Chchd6	4.7
Q91ZA3	Pcca	4.69
Q8VBX6	Mpdz	4.67
O08648	Map3k4	4.66
Q9QUL3	Pla2g2e	4.62
Q9Z1X4	Ilf3	4.61
Q68FH0	Pkp4	4.61
Q6RHR9	Magi1	4.6
A6H5Y1	Mphosph9	4.6
Q9R1Q8	Tagln3	4.59
Q9DBU3	Riok3	4.56
P25444	Rps2; Rps2-ps13	4.55
P63001	Rac1	4.54
O88735	Map7; Mtap7	4.53
Q6Y7W8	Gigyf2	4.52
P43024	Cox6a1	4.51
Q6ZWR6	Syne1	4.44
Q9D0M3	Cyc1	4.43
O09000	Ncoa3	4.43
Q9JKC6	Cend1	4.42
P08553	Nefm	4.42
P15920	Atp6v0a2	4.41
P63034	Cyth2	4.4
P35803	Gpm6b	4.4
Q80TK0		4.38
Q62418	Dbnl	4.36
O54714	Pias3	4.36
Q8BXK8	Agap1	4.29
Q8CJ40	Crocc	4.27
A2ACP1	Ttc39a	4.27
P19536	Cox5b	4.24
Q6VH22	Ift172	4.19
P03987	Ighg3	4.16
Q3V172	Sel1l2	4.16
Q5M8N0	Cnrip1	4.16
P06837	Gap43	4.14
P42567	Eps15	4.13
P62918	Rpl8	4.12
Q7TSF1	Dsg1b	4.12
P53994	Rab2a	4.11
P99029	Prdx5	4.05
Q8K2F8	Lsm14a	4.03
Q8QZY1	Eif3l	4.01
Q9R0K7	Atp2b2	3.99
Q61990	Pcbp2	3.99
Q8K0T0	Rtn1	3.98
Q8C8R3	Ank2	3.98
Q9R117		3.96
Q8JZW4	Cpne5	3.95
Q8BVI4	Qdpr; LOC102643271	3.95
Q7SIG6	Asap2	3.94
Q3UHC7	Dab2ip	3.92
Q61548	Snap91	3.91
P14211	Calr	3.87
Q8BYI9	Tnr	3.84
E9Q7G0	Numa1	3.83
Q8BKI2	Tnrc6b	3.8
Q2MHN3	Zfhx2	3.79
O35526	Stx1a	3.79
Q62420	Sh3gl2	3.79
Q80VP0	Tecpr1	3.79
Q80TL4	N28178; Phf24	3.79
P16301	Lcat	3.76
Q9D3A9	Ttyh1	3.76
P48320	Gad2	3.76
Q8BNA6	Fat3	3.75
Q9Z2H2	Rgs6	3.74
O08539	Bin1	3.72
P01639		3.71
Q8BPB5	Efemp1	3.71
Q5F226	Fat2	3.7
Q8BFZ9	Erlin2	3.7
Q3U1D0	Lins; Lins1	3.69
P01746	LOC238440	3.67
Q8CGR5	Klk14	3.66
E9PUL5	Prrt2	3.63
Q3U3E2	Fam117b	3.61
P23819	Gria2	3.59
Q05895	Thbs3	3.59
Q8R366	Igsf8	3.58
O09127	Epha8	3.57
P62717	Rpl18a	3.57
Q8VEH6	Cbwd1	3.56
Q91WC3	Acsl6	3.55
Q08642	Padi2	3.54
Q5SSH7	Zzef1	3.52
Q9DCX2	Atp5h	3.51
Q9R0I7	Ylpm1	3.49
Q9CR57	Rpl14	3.49
Q9R0P5	Dstn	3.49
Q9D0F9	Pgm2	3.48
P14824	Anxa6	3.48
P45700	Man1a	3.47
Q9ESU6	Brd4	3.46
P63139	Nfyb	3.46
Q8C5H8	Nadk2; Nadkd1	3.46
P60904	Dnajc5	3.45
Q01768	Nme2	3.43
Q9D3N2	Efcab1	3.43
P60766	Cdc42	3.43
Q3UP24	Nlrc4	3.41
P24369	Ppib	3.4
Q9JM76	Arpc3	3.4
P03976	LOC100046496	3.4
P46471	Psmc2	3.38
P07147	Tyrp1	3.37
Q9JJ28	Flii	3.36
Q8K368	Fanci	3.36
P97350	Pkp1	3.36
Q00780	Col8a1	3.34
P51880	Fabp7	3.34
Q80WJ7	Mtdh	3.33
Q9CPU4	Mgst3	3.33
Q8BP92	Rcn2	3.33
Q61885	Mog	3.32
Q9EQF6	Dpysl5	3.31
P57080	Usp25	3.3
Q9D824	Fip1l1	3.3
Q9D710	Tmx2	3.29
Q8BQ89	Lix1l	3.29
Q64127	Trim24	3.29
Q8CGF6	Wdr47	3.28
Q8R0S6	Wfikkn1	3.27
Q0GNC1	Inf2	3.27
Q9WV69	Dmtn; Epb4.9	3.27
F8VPU2	Farp1	3.25
Q0VAX3	4833423E24Rik	3.24
E9Q401	Ryr2	3.23
P40142	Tkt	3.23
Q62093	Srsf2	3.2
Q6P4S6	Sik3	3.2
Q6X7S9	Eid2	3.2
Q8R0Z5	Slc25a28	3.19
Q3UW68	Capn13	3.17
P01631	Igkv1-117	3.17
P35979	Rpl12	3.17
P70372	Elavl1	3.17
P62843	Rps15	3.16
Q9WTZ2	Mbtps1	3.15
Q91XQ0	Dnah8; Dnahc8	3.14
Q80TN7	Nav3	3.14
Q91V17	Znrf1	3.14
Q9JJC6	Rilpl1	3.13
P59281	Arhgap39	3.13
Q9CRB9	Chchd3	3.13
Q80TL0	Ppm1e	3.13
Q60634	Flot2	3.12
P36916	Gnl1	3.1
Q8BLQ9	Cadm2	3.1
Q6Y685	Tacc1	3.1
Q6ZQ12	Ninl	3.09
P62267	Rps23	3.09
Q9D0M5	Dynll2	3.08
Q99KK2	Cmas	3.08
A2AJK6	Chd7	3.08
Q3V1D3	Ampd1	3.08
Q8BKZ9	Pdhx	3.07
Q80YR5	Safb2	3.07
O35678	Mgll	3.06
E9PV86	Mctp1	3.05
Q60952	Cep250	3.03
P00920	Car2	3.02
P21107	Tpm3	3.02
Q9JKC8	Ap3m1	3.01
P48774	Gstm5	3.01
P47806	Gli1	3.01
P67778	Phb	3
P60330	Espl1	2.99
Q8CG76	Akr7a5	2.99
E9PVX6	Mki67	2.99
P03899	ND3	2.98
P14231	Atp1b2	2.98
P28867	Prkcd	2.98
Q8R4E6	Purg	2.98
Q9D7G0	Prps1	2.98
P62746	Rhob	2.98
Q8BHK0	Pnma2	2.97
Q5SW75	Ssh2	2.97
A2A432	Cul4b	2.96
Q4KMM3	Oxr1	2.95
Q0ZLH2	Dfnb59; Pjvk	2.95
Q9CR62	Slc25a11	2.95
Q9D938	Tmem160	2.94
Q9CZX0	Elp3	2.94
P01636	Igkv12-44	2.94
Q8BHL5	Elmo2	2.94
Q8C3Q5	Shisa7	2.93
O70194	Eif3d	2.91
Q6P5E6	Gga2	2.91
Q8C9M2	Ccdc15	2.91
Q8BVG4	Dpp9	2.91
Q9CQH3	Ndufb5	2.9
Q5FWI3	Tmem2	2.9
Q9Z2A9	Ggt5	2.9
Q9Z1R2	Bag6	2.9
Q6NXZ1	Krba1	2.9
Q497K7	Tmem247	2.89
Q9WUC3	Ly6h	2.89
P42932	Cct8	2.89
Q6NSW3	Sphkap	2.88
Q8C0E2	Vps26b	2.88
Q8BWU1	Sprn	2.88
Q9JHU9	Isyna1	2.88
O88712	Ctbp1	2.88
Q9CQC7	Gm3244; Ndufb4; Gm3873	2.88
Q91V12	Acot7	2.88
Q9D702	Tmem52	2.88
Q8BJ56	Pnpla2	2.87
Q63870	Col7a1	2.87
Q80U35	Arhgef17	2.85
Q0P5V9	Slc45a4	2.85
Q08EC4	Cass4	2.84
O88508	Dnmt3a	2.84
Q9CZA6	Nde1	2.84
P56391	Cox6b1	2.83
Q62059	Vcan	2.83
P08121	Col3a1	2.83
Q9QZS0	Col4a3	2.83
Q8BGN3	Enpp6	2.82
Q8BX46	Skor1	2.82
Q3ULF4	Spg7	2.81
Q8CIE4	Parp10	2.81
Q3UN02	Lclat1	2.81
Q8BRH4	Kmt2c; Mll3	2.8
Q8CJF7	Ahctf1	2.8
Q5MPP0	Fa2h	2.8
Q8BG26	Rusc1	2.79
Q3ULJ0	Gpd1l	2.79
P61963	Dcaf7	2.79
Q9QXS1	Plec	2.77
Q8BHJ9	Slu7	2.77
P34914	Ephx2	2.76
Q14AW5	Nsun7	2.76
Q3UZ57	Axdnd1	2.76
Q9JL04	Fmn2	2.76
Q9D0E1	Hnrnpm	2.75
Q3UHD3	Mtus2	2.75
Q9Z1T5	Deaf1	2.74
Q99PI5	Lpin2	2.74
Q9EP89	Lactb	2.74
P14206	Rpsa; LOC100045332; LOC100505031; LOC102642689	2.73
Q9CVB6	Arpc2	2.73
P62852	Rps25	2.72
O70496	Clcn7	2.72
Q811S7	Ubp1	2.71
P98078	Dab2	2.71
B2RY56	Rbm25	2.7
Q80X85	Mrps7	2.7
Q91ZQ1	Pde6c	2.7
O88566	Axin2	2.7
Q80V26	Impad1	2.69
Q9ES97	Rtn3	2.69
Q9DC60	Ubiad1	2.69
Q6NS57	Mapkbp1	2.69
Q80Y83	Dixdc1	2.69
O35206	Col15a1	2.68
O35387	Hax1	2.68
P97310	Mcm2	2.68
Q8BMS1	Hadha	2.68
Q9CQJ8	Ndufb9	2.68
Q3U487	Hectd3	2.67
Q03391	Grin2d	2.67
Q8CC96	4930539E08Rik	2.66
Q80UW5	Cdc42bpg	2.65
Q8VCE9	Plekhh3	2.65
Q8BYZ1	Abi3	2.65
P59999	Arpc4	2.65
Q8BLB0	Zfp3	2.63
A7L9Z8	Atp2c2	2.63
Q6PGC1	Dhx29	2.63
A2A4P0	Dhx8	2.63
P08556	Nras	2.62
Q7TPH6		2.62
P70349	Hint1	2.62
Q80UP8	Slc20a2	2.61
Q9WV60	Gsk3b	2.61
Q9QXF8	Gnmt	2.61
P98063	Bmp1	2.61
Q64487	Ptprd	2.61
Q99ML9	Rnf111	2.61
Q8R3P7	Cluap1	2.61
Q9Z110	Aldh18a1	2.61
Q91ZU0	Asb7	2.61
Q8VDQ1	Ptgr2	2.6
Q8K2Z8	Ube2q2	2.6
P19253	Rpl13a	2.6
P86048	Rpl10l	2.6
Q6NY15	Tsga10	2.6
Q8C2Q3	Rbm14	2.59
O35615	Zfpm1	2.59
Q6ZPQ6	Pitpnm2	2.59
Q91XI1	Dus3l	2.58
Q9D0L8	Rnmt	2.58
Q91VX2	Ubap2	2.58
Q8K1S7	Kremen2	2.58
P97369	Ncf4	2.58
O35099	Map3k5	2.58
P26638	Sars	2.57
Q99JI6	Rap1b	2.57
Q99KN9	Clint1	2.56
Q8C754	Vps52	2.56
P70388	Rad50	2.56
Q99KJ8	Dctn2	2.55
Q99JY8	Ppap2b; Plpp3	2.55
Q9QXX0	Jag1	2.55
Q6VY05	Dnd1	2.55
Q61361	Bcan	2.54
Q80ZF8	Bai3; Adgrb3	2.54
Q9D478	Odf2l	2.54
Q9WV55	Vapa	2.54
Q9QZQ0	Npas3	2.54
Q9CR36	Gkn1	2.54
P97321	Fap	2.54
Q6URW6	Myh14	2.53
Q80TZ3	Dnajc6	2.52
O54983	Crym	2.52
P35487	Pdha2	2.52
Q9DCR2	Ap3s1	2.52
Q9DC70	Ndufs7	2.51
Q9EQ31	Lpar3	2.51
Q3U0S6	Rasip1	2.51
Q8CH25	Sltm	2.51
Q9JJ61	Galnt16; Galntl1	2.51
P31648	Slc6a1	2.51
Q8BI08	Mal2	2.51
Q9EQS9	Igdcc4	2.5
Q8CG70	Leprel2; P3h3	2.5
Q60771	Cldn11	2.5
Q61704	Itih3	2.5
Q8R4G9	Chrna3	2.5
P05480	Src	2.5
Q149T7	Ppm1j	2.5
Q99PP7	Trim33	2.49
Q922D8	Mthfd1	2.49
Q8C551	Rad51ap1	2.49
P84096	Rhog	2.49
Q5DTW7	2810474O19Rik	2.49
Q8BVQ5	Ppme1	2.48
P0DM40	Fer1l5	2.48
P18524	LOC641088	2.48
Q8R3S6	Exoc1	2.48
O70585	Dtnb	2.47
P62281	Rps11	2.47
Q9Z218	Dpp6	2.47
Q80UG5	Sept9	2.47
A2ALU4	Shroom2	2.47
Q570Y9	Deptor	2.47
P83093	Stim2	2.47
Q8R0N9	Zdhhc1	2.47
B2RR83	Ythdc2	2.46
Q8CJH3	Plxnb1	2.46
Q8CGZ0	Cherp	2.46
E9QAT4	Sec16a	2.46
Q8R1N0	Zfp830	2.46
P50428	Arsa	2.46
P03995	Gfap	2.45
P61255	Rpl26; Gm15772	2.45
Q9DBJ6	Josd1; Gm10651	2.45
Q9Z204	Hnrnpc	2.45
Q921W4	Cryzl1	2.45
Q61037	Tsc2	2.45
Q9D328	Tmem35; Tmem35a	2.44
Q9WUU8	Tnip1	2.44
Q99KX1	Mlf2	2.44
Q9JIY2	Cbll1	2.44
P13864	Dnmt1	2.44
Q810U4	Nrcam	2.44
Q64345	Ifit3	2.44
Q8VDM1	Zgpat	2.43
Q9R087	Gpc6	2.43
P62264	Rps14	2.43
Q3V3Q7	Pacs2	2.43
Q05816	Fabp5	2.43
A2A699	Fam171a2	2.43
Q9ES52	Inpp5d	2.43
Q0VF94	Nkpd1	2.42
Q9D620	Rab11fip1	2.42
Q3UH53	Sdk1	2.42
O70209	Pdlim3	2.42
P11103	Parp1	2.42
Q8R3F9	Tut1	2.42
Q9QY01	Ulk2	2.42
A2AHJ4	Brwd3	2.41
Q5DTL9	Slc4a10	2.41
P11881	Itpr1	2.41
A2AF47	Dock11	2.41
Q8K3M5	Cables2	2.41
B1AUS7	Ssxa1	2.41
Q9WTS5	Tenm2	2.41
Q6ZQ18	Efr3b	2.41
Q8BJM3	D19Ertd386e; R3hcc1l	2.4
Q8K1N4	Spats2	2.4
Q8BFY7	Fam64a; Pimreg	2.4
Q9JL60	Gmeb1	2.4
A2AJB2	Tmem141	2.4
Q91ZU6	Dst	2.39
P18826	Phka1	2.39
Q9CQ37	Ube2t	2.39
Q64HY3	Sp9	2.39
Q9Z238	Ccne2	2.39
Q05CL8	Larp7	2.39
Q920A5	Scpep1	2.39
Q8R124	Klhl36	2.38
D3YVF0	Akap5	2.38
Q9WUN2	Tbk1	2.38
P19426	Nelfe; Rdbp	2.38
P09925	Surf1	2.38
Q921X9	Pdia5	2.38
Q9JME5	Ap3b2	2.38
Q91YT7	Ythdf2	2.37
Q8BMN4	Lmln	2.37
J3S6Y1	Tspear	2.37
Q6PFX6	Cdh24	2.37
Q9JLC8	Sacs	2.37
Q3UVK0	Ermp1	2.36
Q05915	Gch1	2.36
Q9QX47	Son	2.36
D3YXK1	Samd1	2.36
Q8BJ66	Kazald1	2.36
Q8VCB1	Ndc1; Tmem48	2.36
P97929	Brca2	2.36
Q9D8N0	Eef1g	2.35
Q9D8T2	Gsdmd	2.35
Q6ZQ08	Cnot1	2.35
P28666	Mug2	2.35
Q68FE6	Fam65a; Ripor1	2.35
Q69ZX6	Morc2a	2.35
Q8K419	Lgals4	2.35
P97490	Adcy8	2.35
Q91W10	Slc39a8	2.34
Q9JIK9	Mrps34	2.34
P63323	Rps12	2.34
Q9CYY7	Slmo2; Prelid3b	2.34
Q9CY58	Serbp1	2.34
Q8R516	Mib2	2.34
O08919	Numbl	2.34
P62962	Pfn1	2.34
O88998	Olfm1	2.33
P60521	Gabarapl2	2.33
Q3UTQ8	Cdkl5	2.33
Q9CWZ7	Napg	2.33
G3X9K3	Arfgef1	2.33
Q8VHE6	Dnah5; Dnahc5	2.33
P59808	Sash1	2.33
O35657	Neu1	2.33
Q99JY0	Hadhb	2.33
P24610	Pax3	2.33
Q9R0N9	Syt9	2.33
Q8K2I2	Cchcr1	2.32
O55208	Figla	2.32
Q923B3	Zfp110	2.32
Q99NH0	Ankrd17	2.32
Q00175	Pgr	2.32
P84104	Srsf3	2.32
Q8R420	Abca3	2.32
Q6PIX9	D11Wsu47e	2.32
A2AKB9	Dcaf10	2.32
P59900	Emilin3	2.32
Q61249	Igbp1	2.32
P01633	Igkv6-17	2.32
Q60988	Stil	2.32
Q91YR1	Twf1	2.31
Q80WT5	Aftph	2.31
Q99KL7	Rab28	2.31
Q9D219	Bcl9	2.31
Q8BWW4	Larp4	2.31
B2RUR8	Otud7b	2.31
P49003	Bmp5	2.31
Q923T7	Trim7	2.31
Q9Z207	Diap3; Diaph3	2.31
Q6P1I3	BC048403	2.3
Q9WUA2	Farsb	2.3
P70402	Mybph	2.3
P16054	Prkce	2.3
Q80U49	AW555464; Cep170b	2.3
Q8CB62	Cntrob	2.3
Q9D394	Rufy3	2.29
P04940		2.29
O08529	Capn2	2.28
Q8BTI9	Pik3cb	2.27
Q6PEB6	Mob4	2.26
Q3U1T3	Brms1l	2.24
Q61035	Hars	2.23
Q80YT7	Pde4dip	2.23
Q8K2A7	Ints10	2.22
Q6ZQM8	Ugt1a7c	2.22
O70318	Epb4.1l2; Epb41l2	2.22
Q9R0P9	Uchl1	2.21
Q3THK7	Gmps	2.21
Q9Z2I9	Sucla2	2.2
Q925I1	Atad3a	2.2
Q9QUI0	Rhoa	2.19
Q8CHT0	Aldh4a1	2.19
P26151	Fcgr1	2.19
Q8C196	Cps1	2.19
Q9CZW4	Acsl3	2.19
Q99J95	Cdk9	2.18
Q9CW03	Smc3	2.18
Q8BMG7	Rab3gap2	2.16
Q3U3D7	D930015E06Rik; Tmem131l	2.16
Q99PP2		2.16
P09405	Ncl	2.15
P60853	Lzts1	2.15
Q6NV83	U2surp	2.15
Q9Z0W3	Nup160	2.14
Q64105	Spr	2.14
Q64331	Myo6	2.14
Q5SUE8	Ankrd40	2.13
Q8BLR2	Cpne4	2.13
Q9D1N9	Mrpl21	2.13
Q9R1R2	Trim3	2.12
Q8R1A4	Dock7	2.12
Q5SF07	Igf2bp2	2.12
Q9D1K7	1700037H04Rik	2.11
Q80X89	Ugt2a1	2.11
Q8C3J5	Dock2	2.11
Q5RKR3	Islr2	2.11
Q80ZE3	Siglecg	2.11
Q6ZPJ0	Tex2	2.11
O89053	Coro1a	2.1
P60670	Nploc4	2.1
Q9QUP5	Hapln1	2.1
P46737	Brcc3	2.1
Q8C0S4	Ttc21a	2.1
Q6DFV5	Helz	2.1
P09240	Cck	2.1
Q80X41	Vrk1	2.1
Q3UXZ6	Fam81a	2.1
P42232	Stat5b	2.1
P62071	Rras2	2.1
O70477	Pknox1	2.09
P63154	Crnkl1	2.09
Q9Z0P4	Palm	2.09
A2A7S8	C77080	2.09
P58269	Dpf3	2.09
Q9QXV3	Ing1	2.09
P12787	Cox5a	2.08
Q3U3C9	Gse1	2.08
G3UW36	4932443I19Rik	2.08
P54775	Psmc4	2.08
Q5QNQ9	Col27a1	2.08
Q6A078	Cep290	2.08
A2ASZ8	Slc25a25	2.08
Q8K1H7	Tcp11l2	2.07
P25799	Nfkb1	2.07
Q03141	Mark3	2.07
P51410	Rpl9	2.07
E9Q0C6	LOC101055983; Gm14569	2.06
Q02862	Csn1s2a	2.06
Q3U319	Rnf40	2.06
P62996	Tra2b	2.06
Q9QZN0	Fbxo15	2.06
Q8VCM7	Fgg	2.06
Q9D3W4	Gpn3	2.05
Q8C522	Endod1	2.05
Q8VCR8	Mylk2	2.04
Q07076	Anxa7	2.04
Q920Q2	Rev1	2.03
Q60902	Eps15l1	2.03
Q9CR61	Ndufb7	2.03
Q99JF8	Psip1	2.03
Q9QZ26	Kcne1l	2.03
Q8C5W4	Morc2b	2.03
Q9CWV6	Prkrip1	2.03
Q9JHS4	Clpx	2.03
Q925T6	Grip1	2.03
Q8R4U0	Stab2	2.03
Q60875	Arhgef2	2.03
P25206	Mcm3	2.02
Q9R269	Ppl	2.02
A2RT91	Ankar	2.02
Q922J3	Clip1	2.02
Q11011	Npepps	2.02
Q64523	Hist2h2ac	2.01
Q8VDU5	Snrk	2.01
Q99MR8	Mccc1	2.01
Q3UUG6	Tbc1d24	2.01
Q9WTU0	Phf2	2
Q9ERG2	Strn3	2
P57776	Eef1d	2
P51830	Adcy9	2
Q8BH86	9030617O03Rik; Dglucy	2
A7XUZ6	Skint6	2
Q60973	Rbbp7	2
Q8BGV9	Atg4d	2
Q9ESJ4	Nckipsd	1.99
Q61941	Nnt	1.99
Q6PHQ8	Naa35	1.99
Q8VCD7	Kdm4c	1.99
P59997	Kdm2a	1.99
Q75N62	Gimap8	1.99
Q921G6	Lrch4	1.98
Q80XN0	Bdh1	1.98
P35918	Kdr	1.98
P28236	Gja8	1.98
Q5SPW0	Vps54	1.98
Q9Z2D6	Mecp2	1.98
Q66X05	Nlrp4f	1.98
P48025	Syk	1.97
Q9D572	Ubxn11	1.97
Q9DAM5	Slc25a19	1.97
Q9CPQ8	Atp5l	1.97
A2AKX3	Setx	1.97
Q8BGC0	Htatsf1	1.97
Q8VDH1	Fbxo21	1.96
Q9CQB7	Lyrm1	1.96
Q99MK8	Adrbk1; Grk2	1.96
Q80V85	Trim62	1.95
Q99K74	Med24	1.95
P59242	Cgn	1.95
Q9Z0X1	Aifm1	1.95
P86049	Rbm46	1.95
Q9Z2R6	Unc119	1.95
Q5DU37	Zfyve26	1.94
Q497K5	Arrdc5	1.94
Q8K1N1	Pnpla8	1.94
P30204	Msr1	1.94
Q8K4S1	Plce1	1.93
Q9Z315	Sart1	1.93
Q8VBZ3	Clptm1	1.93
Q7TSG1	Cep120	1.93
O70443	Gnaz	1.92
Q8BGS0	Mak16	1.92
Q9R1P0	Psma4	1.92
P11152	Lpl	1.92
P58682	Tlr8	1.92
O35153	Bet1l	1.92
Q9D180	Wdr65; Cfap57	1.92
Q8QZT2	1700054N08Rik; Ccsap	1.92
Q2UY11	Col28a1	1.92
A0AUP1	Ccdc112	1.91
Q9D415	Dlgap1	1.91
Q14CH7	Aars2	1.91
Q05BC3	Eml1	1.91
Q61884	Mns1	1.91
Q8BP74	Pstk	1.91
Q9Z0P5	Twf2	1.91
Q9Z1Q9	Vars	1.91
Q9D2L6	Gpr115; Adgrf4	1.9
Q9DAH2	Znrf4	1.9
P10649	Gstm1	1.9
Q8R4K8	Pappa	1.9
Q3URD3	Slmap	1.9
A2ARZ3	Fsip2	1.9
Q60519	Sema5b	1.9
Q8BHJ5	Tbl1xr1	1.9
Q7TQH0	Atxn2l	1.9
Q3UWZ0	Trim75	1.9
Q7TPS0	Rps6ka6	1.9
Q6P1I6	Psd2	1.9
Q9QXL2	Kif21a	0
P97364	Sephs2	0
A2AGL3	Ryr3	0
Q8BIQ5	Cstf2	0
Q6ZQF7	Phf15; Jade2	0
O54754	Aox1	0
B1AZ99	Otud3	0
Q6NZP2	Gpbp1l1	0
A3KGF7	Plcb2	0
Q921J4	Ube2s	0
Q8BGD4	Slco4c1	0
P49117	Nr2c2	0
P42128	Foxk1	0
Q8CHQ6	Tmem125	0
P13439	Umps	0
B9EJR8	Heatr2; Dnaaf5	0
Q61001	Lama5	0
Q5DU05	Cep164	0
Q8R5M8	Cadm1	0
O70374	Cbfa2t2	0
